# Supplementary material for: Genetic Diversity and Population Structure Analyses in Bitter Gourd (Momordica charantia L.) Based on Agro-Morphological and Microsatellite Markers
Source: Plants (Basel). 2023 Oct 9;12(19):3512. doi: 10.3390/plants12193512 (PMC10574847; doi:10.3390/plants12193512)
Supplement: Supplementary file 1 [file plants-12-03512-s001.zip]

Archive with 1 entries (1 files):
- plants-2402911-supplementary.pdf
